# Supplementary material for: Establishing Thermodynamic Graphs of Nitrogenous Radical Cations Abstracting Hydrogen Atoms and Their Applications in Photoredox Reactions
Source: Molecules. 2025 Jan 21;30(3):435. doi: 10.3390/molecules30030435 (PMC11819841; doi:10.3390/molecules30030435)
Supplement: Supplementary file 1 [file molecules-30-00435-s001.zip]

Archive with 1 entries (1 files):
- molecules-3326339-supplementary.pdf
